# Supplementary material for: Interferon-β Intensifies Interleukin-23-Driven Pathogenicity of T Helper Cells in Neuroinflammatory Disease
Source: Cells. 2021 Aug 20;10(8):2139. doi: 10.3390/cells10082139 (PMC8392231; doi:10.3390/cells10082139)
Supplement: Supplementary file 1 [file cells-10-02139-s001.zip]

Archive with 1 entries (1 files):
- cells-1314447-SI.pdf
